# Supplementary material for: Antioxidant-Rich Clitoria ternatea Flower Extract Promotes Proliferation and Migration of Human Corneal Epithelial Cells
Source: Plants (Basel). 2025 Oct 20;14(20):3216. doi: 10.3390/plants14203216 (PMC12567149; doi:10.3390/plants14203216)
Supplement: Supplementary file 1 [file plants-14-03216-s001.zip]

Archive with 1 entries (1 files):
- plants-3842979-supplementary.pdf
